# Supplementary material for: Estimation on risk of spontaneous abortions by genomic disorders from a meta‐analysis of microarray results on large case series of pregnancy losses
Source: Mol Genet Genomic Med. 2023 Apr 4;11(8):e2181. doi: 10.1002/mgg3.2181 (PMC10422064; doi:10.1002/mgg3.2181)
Supplement: Supplementary file 1 — Table S1. [file MGG3-11-e2181-s001.xlsx]

## Sheet: Table S1
	Supplementary Table 1. Genomic disorders and syndromic pCNVs detected in the seven large case series of POC
	Genomic disorders and syndromic pCNVs	Chr	Start-End (hg18, Mb)	OMIM	HI/TS score (ClinGen)	OMIM mobid genes	Dosage sensitive gene (Clingen)	Newborn Incidence	Classification	Total Cases	Levy, 2014	Zhou, 2016	Chen, 2017	Peng, 2018	Li, 2020	Wang 2021	Finley, 2022
	1q21.1 deletion syndrome (BP3-BP4)	1	145-146	612474	3	GJA5, GJA8			Pathogenic	4	1						3
	1q21.1 duplication syndrome (BP3-BP4)	1	145-147	612475	3	GJA5, GJA9			pathogenic	10			1				9
	4p16.3 deletion (Wolf-Hirschhorn syndrome, WHS)	4	0-5	194190	Hi:3; TS:2	FGFR3, DOK7, IDUA, LRPAP1, NAT8L, UVSSA, ZNF141, ADD1, ADRA2C, CPLX1, CTBP1, HTT, NSD2, PDE6B, PIGG, RNF212, SH3BP2, SLC26A1		1/20,000-1/50,000		3			2		1
	7q11.23 deletion (Williams-Beuren syndrome, WBS)	7	72-78	194050	3	ELN, NCF1, POR, DNAJC30, HSPB1, MAGI2, MDH2, PTPN12, YWHAG, ZP3	ELN	1/7,500	pathogenic	8	1	1		1			5
	15q11.2 deletion syndrome (BP1-BP2)	15	20-21	615656	HI:3	NIPA1			pathogenic	47	1		3				43
	15q13.3 duplication	15							pathogenic	4							4
	16p13.11 duplication (BP2-BP3)	16	15-16		HI:3; TS:2	MYH11, NDE1, ABCC1, ABCC6			likely pathogenic	24		1	2				21
	16p13.11 deletion (BP2-BP3)	16			HI: 3				pathogenic	5							5
	16p11.2 deletion syndrome (BP4-BP5)	16	29-30	611913	HI:3	PRRT2, ALDOA, KIF22, TLCD3B, TBX6	PRRT2		pathogenic	12	1		2				9
	16p11.2 duplication syndrome (BP4-BP5)	16	29-30	614671	TS:3	PRRT2, ALDOA, KIF22, TLCD3B, TBX6			pathogenic	10		1	2				7
	16p12.2 deletion syndrome ( (16p12.2 recurrent region (proximal) (includes EEF2K, CDR2)))	16	21-22	136570	HI:2	UQCRC2, (EEF2K, CDR2)			likely pathogenic	6							6
	17p13.3 deletion syndrome (Miller-Dieker lissencephaly syndrome, MDLS)	17	0-4	247200	3	PAFAH1B1 (LIS1), YWHAE	PAFAH1B1 (LIS1)		pathogenic	6			1				5
	17q12 deletion syndrome	17	31-33	614527	HI:3	ACACA, HNF1B (TCF2), PIGW, ZNHIT3	HNF1B (TCF2)		pathogenic	7		1					6
	17q12 duplication syndrome	17		614526	TS:3	ACACA, CCL3L1, HNF1B (TCF2), PIGW, ZNHIT4			pathogenic	4							4
	22q11.21 deletion syndrome (DiGeorge syndrome, DGS)	22	17-21	188400	3	PRODH, DGCR2, SLC25A1, GP1BB, TBX1, TXNRD2, COMT, TANGO2, RTN4R, SCARF2, P14KA, SNAP29, LZTR1, HIRA, CRKL	TBX1, CRKL	1/4,000	pathogenic	35	1		5	5	1		23
	22q11.21 duplication syndrome	22	17-21	608363	3	PRODH, DGCR2, SLC25A1, GP1BB, TBX1, TXNRD2, COMT, TANGO2, RTN4R, SCARF2, P14KA, SNAP29, LZTR1, HIRA, CRKL			pathogenic	23			2			1	20
	22q11.2 distal deletion syndrome	22	20-22	611867	3	MAPK1			pathogenic	4			1				3
	22q11.2 distal duplication	22	20-22		3	MAPK1			pathogenic	7							7
	22q13.3 deletion (Phelan-Mcdermid syndrome, PMS)	22	41-51	606232		EP300, ACO2, MEI1, CCDC134, TNFRSF13C, NAGA, NDUFA6, CYP2D6, TCF20, RRP7A, CYB5R3, A4GALT, FBLN1, ATXN10, PPARA, TRMU, CELSR1, ALG12, MLC1, TUBGCP6, SBF1, SCO2, TYMP, CHKB, ARSA, SHANK3, ACR	EP300, TCF20, SHANK3		pathogenic	4	2		1	1
	22q13.3 duplication syndrome	22	49-50	615538		SHANK3, ACR				3			3
	Xp22.31 deletion (X-linked Ichthyosis in male, XLI)	X		308100	HI:3	STS	STS	1/6,000 males	pathogenic	6						1	5
	Subtotal									232	7	4	25	7	2	2	185
	Other genomic disroders and pCNVs
	(No match data in pediatric case series)
	1q21.1 deletion (Thrombocytopenia-absent radius syndrome, TAR)(proximal, BP2-BP3, includes RBM8A)	1	144.1-144.3	274000	HI:1, TS:1	HJV, POLR3GL,RBM8A, PEX11B			likely pathogenic?	4							4
	2p16.3 deletion syndrome (NRXN1 deletion syndrome)	2	50-51	614332	HI:3	NRXN1	NRXN1		pathogenic	6							6
	8p23.1 deletion (overlap 8p23.1 recurrent region (includes GATA4))	8	0-10		HI:3; TS:2	MFHAS1, CLN8, MCPH1, ANGPT2, ARHGEF10, CSMD1	CSMD1		pathogenic	3			3
	10q26.3 deletion syndrome	10	126-135	609625		OAT, UROS, EBF3, MMP21, NKX6-2, TUBGCP2, DOCK1			pathogenic	3			2			1
	11p15.5-p15.4 duplication (overlap 11p15 region (includes H19, KCNQ1) and 11p15.5 region (Imprinting Control Region 1))	11	1-10		KCNQ1OT1: TS:2	CARS1, CD151, CD81, CDKN1C, CTSD, DCHS1, DEAF1, DENND5A, DRD4, EIF3F, EPS8L2, HBB, HBD, HBG1, HBG2, HRAS, IFITM3, IGF2, INS, IRF7, KCNQ1, KCNQ1OT1, LMO1, LRRC56, MUC5B, PGAP2, PNPLA2, SBF2, SLC25A22, SMPD1, STIM1, TALDO1, TH, TNN!2, TNNT3, TPP1, TUB	KCNQ1OT1 (KCNQ1, CDKN1C: HI:3)		pathogenic	3	2		1
	17p12 deletion (Hereditary neuropathy with liability to pressure palsies, HNPP)	17	14-15	162500	3	PMP22	PMP22	16/100,000 (prevalence)	pathogenic	8			2				6
	17p12 duplication (Charcot-Marie-Tooth type 1A, CMT1A)	17	14-16	118220	3	PMP22	PMP22		pathogenic	3							3
	20q13 duplication	20	53-63			KCNQ2, GNAS, EDN3, RTEL1, SLC17A9, OSBPL2, SYCP2, COL9A3, TUBB1, SOX18, CHRNA4, AURKA, EEF1A2, VAP8, MC3R, PRPF6, , PCK1, GATA5, DNAJC5, STX16, BMP7, CDH4, RPS21	(KCNQ2, GNAS, HI:3; TS:0)		pathogenic	3			3
	Xp22.33 deletion	X	0.5-0.6			SHOX	SHOX		pathogenic	3							3
	Xp22.33 duplication	X							VUS	7							7
	Subtotal									43	2	0	11	0	0	1	29
	(Genomic disorders and syndromic pCNVs with one or two cases)
	1p36 deletion syndrome (1p36 terminal region (includes GABRD))	1	0-10	607872	HI:3; TS:2	B3GALT6, GNB1, SKI, TP73, ESPN, PLEKHG5, CAMTA1, H6PD, TNFRSF4, DVL1, VWA1, ATAD3A, TMEM240, GABRD, PEX10, PANK4, PRDM16, SMIM1, CEP104, NPHP4, PER3, SLC45A1, RERE, ENO1, PIK3CD, NMNAT1	CAMTA1, GNB1	1/5,000	pathogenic	1			1
	6p25 deletion	6	0-10	612582		BLOC1S5, DSP, EXOC2, F13A1, FARS2, FOXC1, IRF4, LYRM4, NQO2, RIPK1, SERPINB6, TUBB2A, TUBB2B,	DSP, FOXC1		pathogenic	1			1
	8p23.1 duplication (overlap 8p23.1 recurrent region (includes GATA4))	8	8-13		Hi:3; TS:2	GATA4, MFHAS1, BLK, DLC1, FDFT1, RP1L1	(GATA4, HI:3; TS:0)		likely pathogenic	1		1
	15q11-q13 deletion (Prader-Willi syndrome/Angelman syndrome, PWS/AS)	15	22-26	176270/105830	HI:3 ;TS:3	GABRB3, SNRPN, UBE3A, OCA2, GABRA5, SNURF	UBE3A, SNURF (HI:1)	1/29,000 (PWS)	pathogenic	1					1
	15q13.3 deletion syndrome (15q13.3 recurrent region (D-CHRNA7 to BP5) (includes CHRNA7, OTUD7A))	15	28-30	612001	HI:3	FAN1, TRPM1, CHRNA7, OTUD7A			pathogenic	1			1
	9p24.3 deletion syndrome	9	0-1	158170	HI: 0	DOCK8, KANK1			VUS/LP; deletion of KANK1 causes Cerebral palsy, spastic quadriplegic 2, but HI:0	1			1
	11q partial monosomy sydnrome (Jacobsen syndrome, JBS)	11	125-135	147791		ACAD8, FOXRED1, HYLS1, JAM3, KCNJ1, ST14, CDON, DCPS, FLI1, KCNJ5, NCAPD3, OPCML, PUS3, TIRAP, CHEK1,		1/100,000	pathogenic	1						1
	13q33.3-q34 deletion	13	108-114			ATP11A, CARS2, COL4A1, COL4A2, GRK1, ING1, IRS2, NAXD, PROZ			pathogenic	1						1
	14q32 deletion syndrome (Intellectual developmental disorder with hypertelorism and distinctive facies, IDDHDF)(14q32 region associated with UPD(14)) phenotypes	14	97-107	618147	HI:2	AKT1, AMN, TECPR2, ADSS1, BAG5, BCL11B, BRF1, CCNK, DYNC1H1, EML1, IGHG2, IGHM, INF2, JAG2, MARK3, PACS2, TDRD9, TRAF3, WARS1, XRCC3, YY1, ZBTB42, DLK1, SETD3,	(CDC42BP8, MEG3, HI:1)		pathogenic	2	1		1
	15q26.3-qter deletion syndrome	15	98-102	612626		IGF1R, MEF2A, ADAMTS17, CERS3, LINS1, ALDH1A3, LRRK1, CHSY, SNRPA1	IGF1R		pathogenic	1			1
	15q26.1-q26.2 duplication	15	91-97			NR2F2, CHD2, MCTP2	(CHD2, HI:3, TS:0)		vus	1			1
	17q23.3-q25.1 duplication (SOX9 upstream enhancer region)	17	62-72		HI: 3; TS:1	BPTF, ACOX1, COG1, DNAI2, GALK1, SLC25A19, TSEN54, USH1G, ABCA5, ARSG, EXOC7, FAM20A, FDXR, FOXJ1, ITGB4, KCNJ16, KCNJ2, MRPS7, NUP85, PRKAR1A, PRKCA, PSMD12, QRICH2, RHBDF2, SLC9A3R1, SOX9, TMEM94, UNC13D, WBP2	(BPTF, HI:3, TS:0)		likely pathogenic (SOX9 upstream enhancer region)	1						1
	17q11.23 deletion	17								1				1
	18p11.23 deletion syndrome	18	0-8	146390	TGIF1: HI: 3	TGIF1, LAMA1, LPIN2, SMCHD1	TGIF		pathogenic (TGIF1)	2	1		1
	18q deletion syndrome (18q22.1)	18	61-66	601808		RTTN, CDH7, CDH19			VUS	1			1
	18q deletion syndrome (18q22.3-q23)	18	72-78	601808		TXNL4A, CTDP1			likely pathogenic	1			1
	19p13.2 deletion	19	8-11		HI: SMARCA4:2; LDLR:3	SMARCA4, ACTL9, ADAMTS10, ANGPTL4, CD320, DNM2, DNMT1, FDX2, ICAM4, RAB11B, RPS28, S1PR2, TYK2, ZNF699, LDLR	SMARCA4, LDLR		pathogenic	1		1
	Xp22.33-p22.32 deletion	X	2-5		3	XG, GYG2, ARSD, PRKX, ARSL	ARSL		Pathogenic	1			1
	Xp21.2-p21.2 duplication (Xp21.2 region (includes NR0B1))	X	29-32		TS:3	GK, DMD, IL1RAPL1, NR0B1	(GK, DMD, IL1RAPL1, NR0B1, HI:3)		pathogenic	1			1
	Subtotal									21	2	2	12	1	1	3	0
	HI: Haploinsufficiency, TS: triplosensitivity,
